# Supplementary material for: High-Throughput Determination of Infectious Virus Titers by Kinetic Measurement of Infection-Induced Changes in Cell Morphology
Source: Int J Mol Sci. 2024 Jul 24;25(15):8076. doi: 10.3390/ijms25158076 (PMC11311753; doi:10.3390/ijms25158076)
Supplement: Supplementary file 1 [file ijms-25-08076-s001.zip]

Archive with 1 entries (1 files):
- ijms-3065963-supplementary.pdf
